# Supplementary material for: Genetic repertoires of anaerobic microbiomes driving generation of biogas
Source: Biotechnol Biofuels. 2018 Sep 20;11:255. doi: 10.1186/s13068-018-1258-x (PMC6146632; doi:10.1186/s13068-018-1258-x)
Supplement: Supplementary file 2 — Additional file 2. Summary of genomic bins including estimated profile completeness, number of deduced coding sequences and EC numbers. [file 13068_2018_1258_MOESM2_ESM.xlsx]

## Sheet: Overview bins
bin number	taxonomic classification	size [nt]	estimated profil completness [%]	CDS	EC numbers includes
97	Bacteria	2842282	88.1	2632	975
91	Bacteria	3479032	86.06	3173	1172
88	Bacteria	2311869	86.05	2260	838
54	Bacteria	2023648	85.47	1866	715
83	Bacteria	1555083	83.71	1418	500
53	Bacteria	1129490	81.89	1216	343
70	Bacteria	1278530	80.33	1187	388
140	Bacteria	1281307	79.62	1201	482
153	Bacteria	1155011	69.39	1236	271
26	Bacteria	1405907	68.3	1332	454
224	Bacteria	1118071	59.42	1066	332
119	Bacteria	1781010	57.34	1561	616
113	Bacteria	1640664	52.49	1429	550
377	Bacteria	662262	47.59	672	229
761	Bacteria	613085	42.91	592	188
160	Bacteria	2143378	42.66	1915	562
141	Bacteria	961527	40.92	896	290
297	Bacteria	1080402	38.99	874	310
237	Bacteria	1333877	36.23	1267	365
202	Bacteria	746051	36.01	793	223
86	Bacteria	645531	22.43	626	203
459	Bacteria	486220	20.16	427	126
81	Bacteria	238510	19.96	225	82
326	Bacteria	983732	18.41	974	231
598	Bacteria	330772	18.2	354	48
199	Bacteria	172954	17.65	169	74
516	Bacteria	80740	17.34	113	17
562	Bacteria	222143	17.34	208	82
32	Bacteria	639110	17.14	594	182
434	Bacteria	349862	17.13	327	54
526	Bacteria	93489	15.95	127	9
283	Bacteria	172878	15.3	158	34
766	Bacteria	83407	14.78	74	20
103	Bacteria	672420	14.62	525	212
440	Bacteria	407190	14.11	391	114
788	Bacteria	345199	12.3	343	80
898	Bacteria	100394	12.2	106	31
830	Bacteria	489575	12.07	516	126
175	Bacteria	342909	12.06	358	73
90	Bacteria	865965	12.05	763	266
411	Bacteria	370677	11.96	339	85
778	Bacteria	285657	11.85	265	68
723	Bacteria	270140	11.74	276	57
336	Bacteria	488783	11.68	460	116
187	Bacteria	274560	11.65	274	50
345	Bacteria	151877	11.38	134	45
342	Bacteria	847049	11.33	758	170
475	Bacteria	646278	10.94	588	144
1077	Bacteria	340728	10.93	360	80
282	Bacteria	671300	10.75	628	141
471	Bacteria	117865	10.73	112	30
1046	Bacteria	146405	10.63	175	23
488	Bacteria	108703	10.6	103	18
670	Bacteria	311828	10.3	274	61
21	Terrabacteria group	1627838	89.51	1539	594
17	Terrabacteria group	1526547	88.75	1395	548
72	Terrabacteria group	1249800	83.16	1128	457
139	Terrabacteria group	1124337	17.97	1022	393
303	Terrabacteria group	566608	17.21	510	128
125	PVC group	2418574	82.71	2072	744
35	Firmicutes	2419163	91.75	2232	851
34	Firmicutes	1805752	90.95	1779	673
37	Firmicutes	2082109	90.8	2037	770
93	Firmicutes	1943001	90.57	1890	631
96	Firmicutes	1782585	89.44	1573	646
98	Firmicutes	2105339	89.12	1912	717
52	Firmicutes	1795025	84.64	1772	680
10	Firmicutes	1541756	74.91	1539	546
126	Firmicutes	1331338	66.06	1286	419
132	Firmicutes	1965785	58.89	1826	668
143	Firmicutes	1345023	56.48	1307	492
92	Firmicutes	1170406	50.69	1041	406
244	Firmicutes	457472	31.67	431	177
106	Firmicutes	1266245	26.97	1230	460
156	Firmicutes	874603	23.93	819	260
220	Firmicutes	589365	22.97	542	151
272	Firmicutes	89966	17.85	85	19
59	Firmicutes	239537	17	206	62
384	Firmicutes	780335	15.65	755	183
280	Firmicutes	269037	14.33	271	28
24	Firmicutes	301131	13.73	297	127
78	Firmicutes	237183	13	280	88
405	Firmicutes	208074	12.96	188	67
339	Firmicutes	357775	12.79	380	86
446	Firmicutes	460274	11.96	424	154
392	Firmicutes	729867	11.47	711	181
165	Firmicutes	761405	10.21	750	191
31	Clostridia	2731696	92.52	2510	904
56	Clostridia	2358747	92.46	2217	898
23	Clostridia	2304236	91.89	2114	738
2	Clostridia	2477530	91.33	2245	840
4	Clostridia	2346888	90.86	2127	773
108	Clostridia	2208554	88.23	2007	803
22	Clostridia	1992225	88.17	1882	746
12	Clostridia	1933508	87.85	1756	659
60	Clostridia	1771182	86.23	1654	631
41	Clostridia	2394264	84.58	2175	790
51	Clostridia	1623509	82.64	1482	578
29	Clostridia	1650626	78.17	1512	650
11	Clostridia	1762284	77.8	1718	618
13	Clostridia	1397074	74.43	1392	472
15	Clostridia	1807072	67.63	1638	667
99	Clostridia	1890693	56.71	1833	704
169	Clostridia	922238	47.28	889	365
248	Clostridia	1016055	47.03	906	329
130	Clostridia	1167321	43.22	1126	399
176	Clostridia	624375	42.92	632	207
233	Clostridia	324781	33.99	391	46
95	Clostridia	1151055	33.17	1069	425
174	Clostridia	441373	33.16	382	145
36	Clostridia	1412984	30.78	1260	449
148	Clostridia	1145769	29.07	1064	389
115	Clostridia	914548	28.6	838	317
486	Clostridia	360494	24.48	374	111
214	Clostridia	387971	24.32	361	86
225	Clostridia	679211	23.35	671	153
171	Clostridia	896039	22.39	859	314
747	Clostridia	158697	21.47	171	25
413	Clostridia	809799	21.28	739	263
118	Clostridia	654242	21.26	627	193
698	Clostridia	444452	20.34	448	130
94	Clostridia	446999	17.79	443	146
121	Clostridia	779539	16.82	740	227
483	Clostridia	696422	15.3	683	214
418	Clostridia	450060	14.61	437	128
136	Clostridia	839657	11.28	808	177
764	Clostridia	403050	11.05	388	135
80	Clostridiales	2696794	90.67	2330	849
45	Clostridiales	2406869	90.26	2153	876
9	Clostridiales	1897459	89.66	1641	645
50	Clostridiales	2634526	88.18	2389	868
111	Clostridiales	3115219	86.58	2029	961
101	Clostridiales	3076056	86.02	2695	1015
1	Clostridiales	1767779	84.63	1389	558
42	Clostridiales	2536097	84.14	2229	800
18	Clostridiales	3012913	83.88	2696	941
152	Clostridiales	1799095	83.2	1637	602
25	Clostridiales	2280358	76.77	2014	749
43	Clostridiales	1970387	70.05	1790	711
3	Clostridiales	2364342	67.42	2141	799
77	Clostridiales	1579653	66.46	1481	584
68	Clostridiales	1644837	63.47	1554	599
172	Clostridiales	1404904	59.8	1276	470
319	Clostridiales	1326176	46.97	1220	432
307	Clostridiales	363056	45.1	344	128
137	Clostridiales	968416	44.17	868	342
211	Clostridiales	1635546	42.47	1455	516
216	Clostridiales	1262696	42.21	1228	414
415	Clostridiales	736974	41.85	625	230
190	Clostridiales	452545	37.18	422	165
210	Clostridiales	1024317	36.42	930	324
223	Clostridiales	96794	33.72	102	22
28	Clostridiales	1440360	33.53	1297	522
397	Clostridiales	780958	31.84	698	263
386	Clostridiales	643236	31.56	591	197
240	Clostridiales	698568	28.88	589	225
27	Clostridiales	683081	28.8	643	282
795	Clostridiales	589394	28.44	535	190
284	Clostridiales	649563	25.62	615	204
302	Clostridiales	786451	24.41	711	261
107	Clostridiales	877463	23.99	799	299
456	Clostridiales	452827	21.55	408	153
449	Clostridiales	138400	15.59	136	24
549	Clostridiales	253000	13.2	244	76
341	Clostridiales	260629	12.67	240	86
656	Clostridiales	89646	11.73	84	29
589	Clostridiales	518610	10.47	507	169
62	Clostridiaceae	2372552	71.08	2334	802
66	Clostridiaceae	2225148	84.21	2214	775
250	Clostridiaceae	1234842	47.32	1188	404
63	Ruminococcaceae	2887901	92.43	2597	974
40	Ruminococcaceae	1875925	80.94	1630	672
158	Ruminococcaceae	1819997	53.55	1655	618
69	Lachnospiraceae	245889	21.67	232	65
85	Halanaerobiales	2405687	88.42	2257	883
159	Halanaerobiales	1198344	50.51	1136	449
196	Halanaerobiales	986837	20.75	950	274
135	Lactobacillales	2158902	74.96	2068	852
5	Bacillaceae	3384656	94.26	3340	1288
231	Amphibacillus	2141861	57.57	2220	637
48	Termobacterales	2153420	57.21	2044	754
49	Sedimentibacter	2376506	88.64	2216	895
30	Sedimentibacter	2642406	80.57	2553	873
82	Thermacetogenium	2084563	83.67	1997	723
61	Thermacetogenium	2080047	83.4	2027	768
124	Thermacetogenium	1403549	74.25	1338	511
122	Bacteroidia	2084316	83.19	1660	655
33	Bacteroidia	2677774	82.28	2179	912
57	Bacteroidia	2684307	80.44	2194	760
204	Bacteroidia	538229	13.59	446	159
47	Bacteroidales	2279292	85.95	1847	777
44	Bacteroidales	2565632	80.97	2180	871
67	Bacteroidales	1827039	72.07	1386	553
144	Bacteroidales	1511658	63.15	1255	460
65	Bacteroidales	1693600	53.23	1399	540
76	Bacteroidales	935406	32.46	842	223
89	Bacteroidales	865237	14.45	678	243
55	Petrimonas	2387376	75.39	1971	800
19	Chloroflexi	4749329	83.84	4190	1511
258	Chloroflexi	1230012	39.24	1087	413
226	Chloroflexi	1526936	38.45	1399	522
515	Chloroflexi	1217016	37.72	1127	347
624	Chloroflexi	669470	26.53	631	222
112	Tenericutes	982120	79.13	917	380
14	Tenericutes	1242239	67.03	1188	445
278	Fibrobacteres	3157822	55.96	2535	802
540	Fibrobacteraceae	748898	22.58	627	225
16	Candidatus Cloacimonetes	1760948	72.51	1385	484
58	Candidatus Cloacimonas	1989500	84.48	1580	609
168	Candidatus Cloacimonas	2296173	62.57	1910	639
146	Synergistaceae	1549031	73.35	1561	651
74	Acetomicrobium	2119698	85.75	1996	846
181	Petrotogaceae	3061741	63.55	2682	936
163	Planctomycetia	1765958	47.97	1464	445
167	Haloplasma	1491921	88.77	1412	526
8	Euryarchaeota	1285674	28.11	1262	480
38	Euryarchaeota	653137	19.92	686	231
75	Methanomicrobiaceae	2203853	49.06	2097	692
7	Methanomicrobiaceae	1958535	48.99	1962	701
20	Methanomicrobiaceae	1613348	41.78	1594	566
46	Methanosaeta	2360642	48.59	2239	710
6	Methanosarcina	2062566	49.12	2020	738
39	Methanothermobacter	1415024	37.02	1527	593
151	Methanomassiliicoccus	1225271	26.66	1282	493
179	hybrid	1274093	66.69	1200	357
520	hybrid	1061380	26.58	1082	424
323	hybrid	584124	15.64	555	147
389	hybrid	444529	12.53	452	136
218	hybrid	78383	11.4	85	28
402	hybrid	576346	10.51	525	181
557	hybrid	48676	10.02	46	6
