# Supplementary material for: Genetic repertoires of anaerobic microbiomes driving generation of biogas
Source: Biotechnol Biofuels. 2018 Sep 20;11:255. doi: 10.1186/s13068-018-1258-x (PMC6146632; doi:10.1186/s13068-018-1258-x)
Supplement: Supplementary file 4 — Additional file 4. List of GO terms from top 500 expressed transcripts. [file 13068_2018_1258_MOESM4_ESM.xlsx]

## Sheet: legend
	worksheet "GO Terms"
	sorting order	sorting order after resorting the log2 RPKM matrix according to mean abundance
	GeneID	unique gene identifier, according to InterProScan annotation
	GO Term name	Gene Ontology Term names
	worksheet "Go Terms frequency"
	Unique GO term ID	Unique GO term among top 500 UP-regulated genes
	Upper level GO term name	The root category of current GO term
	GO term name	Gene Ontology Term name
	Frequency	Frequency of the GO term occurence among top 500 UP-regulated genes

## Sheet: GO Terms
sorting order	GeneID	GO Term name
1	bin_75_contig00036:15029-15976	GO:0006730|GO:0018759
2	bin_51_contig00016:432-677	GO:0003677
3	bin_36_contig00017:5452-5886	GO:0006879|GO:0008199
4	bin_126_contig00020:3812-6781	GO:0005975|GO:0030246
5	bin_126_contig00007:30738-31163	GO:0003735|GO:0005840|GO:0006412
6	bin_108_contig00008:66395-66592	GO:0003676
7	bin_42_contig00016:915-1688	GO:0005198|GO:0009420|GO:0071973
8	bin_26_contig00001:206701-207009
9	bin_13_contig00001:322926-324071	GO:0003677|GO:0004803|GO:0006313
10	bin_26_contig00001:235058-236008	GO:0008168
11	bin_51_contig00032:10042-10845	GO:0005215|GO:0006810
12	bin_75_contig00028:23900-24751	GO:0015948|GO:0016021|GO:0030269
13	bin_51_contig00029:6924-8180	GO:0005215|GO:0016020|GO:0055085
14	bin_68_contig00051:5483-5837
15	bin_225_contig00049:2830-3188
16	bin_20_contig00003:60410-60643
17	bin_51_contig00009:44264-44539	GO:0042710
18	bin_48_contig00058:27-2726
19	bin_40_contig00009:60271-60621
20	bin_126_contig00013:20149-21285	GO:0006865
21	bin_48_contig00016:77-241
22	bin_139_contig00024:10705-11766	GO:0008152|GO:0008410
23	bin_20_contig00009:61573-61875	GO:0034220
24	bin_75_contig00024:29133-29741	GO:0003677
25	bin_49_contig00010:84451-84948
26	bin_49_contig00020:40456-41619	GO:0006865
27	bin_126_contig00036:7730-8845
28	bin_126_contig00007:26936-27589	GO:0006355
29	bin_20_contig00005:105943-106368	GO:0015948|GO:0055114
30	bin_122_contig00011:26632-26907	GO:0003677
31	bin_106_contig00006:35468-35659	GO:0003735|GO:0005622|GO:0005840|GO:0006412
32	bin_59_contig00008:97-1053
33	bin_6_contig00001:162974-164629	GO:0015948|GO:0050524
34	bin_106_contig00014:113-1432	GO:0005215|GO:0006810
35	bin_2_contig00032:9461-9784
36	bin_75_contig00001:67386-69374	GO:0015078|GO:0015991|GO:0033179
37	bin_62_contig00003:20183-20359	GO:0003735|GO:0005840|GO:0006412
38	bin_168_contig00035:16444-16767
39	bin_75_contig00014:42721-42873	GO:0003735|GO:0005622|GO:0005840|GO:0006412
40	bin_23_contig00015:49-981	GO:0004872|GO:0006810|GO:0016020
41	bin_75_contig00006:59622-60809	GO:0000015|GO:0000287|GO:0004634|GO:0006096
42	bin_13_contig00009:31714-32142
43	bin_126_contig00048:96-512
44	bin_106_contig00011:8343-9059
45	bin_49_contig00041:1629-1997
46	bin_126_contig00020:6906-7325	GO:0005216|GO:0006810|GO:0016021
47	bin_75_contig00003:21703-22827	GO:0005525
48	bin_48_contig00044:2820-3128
49	bin_126_contig00005:44780-45046	GO:0006355
50	bin_126_contig00010:37079-37154
51	bin_26_contig00001:76145-78262	GO:0005524
52	bin_7_contig00011:8798-10012	GO:0009055|GO:0010181
53	bin_126_contig00005:24796-25242	GO:0003700|GO:0006355
54	bin_54_contig00006:25739-26410	GO:0004127|GO:0005524|GO:0006139
55	bin_202_contig00044:1070-1615
56	bin_11_contig00011:29972-30589	GO:0010181
57	bin_51_contig00001:10074-10835	GO:0004127|GO:0005524|GO:0006139
58	bin_51_contig00002:38810-39073
59	bin_51_contig00001:127708-127968
60	bin_56_contig00013:17993-18268	GO:0042710
61	bin_75_contig00028:11961-12386	GO:0015948|GO:0055114
62	bin_211_contig00054:5666-5821
63	bin_415_contig00013:8436-8828
64	bin_126_contig00007:18787-19842
65	bin_26_contig00001:138504-139619	GO:0005524|GO:0006457|GO:0009408|GO:0051082
66	bin_126_contig00038:1105-1716	GO:0016021
67	bin_32_contig00001:153468-154133
68	bin_167_contig00007:1262-1684
69	bin_126_contig00006:46989-48257
70	bin_151_contig00006:5386-6168	GO:0031419|GO:0046872
71	bin_20_contig00014:1708-2148	GO:0003723
72	bin_126_contig00012:5051-6091
73	bin_126_contig00007:20977-22101
74	bin_168_contig00072:1830-2270
75	bin_4_contig00025:3903-4163
76	bin_126_contig00022:9497-10813
77	bin_126_contig00038:4461-5570	GO:0005524|GO:0016887
78	bin_26_contig00002:103083-103460	GO:0003735|GO:0005622|GO:0005840|GO:0006412
79	bin_126_contig00005:50777-51763
80	bin_121_contig00065:172-858
81	bin_168_contig00016:13862-14158	GO:0003735|GO:0005622|GO:0005840|GO:0006412
82	bin_75_contig00014:36640-36933	GO:0003735|GO:0005622|GO:0005840|GO:0006412
83	bin_141_contig00002:59646-60188
84	bin_126_contig00032:6702-9116	GO:0004176|GO:0004252|GO:0006508
85	bin_54_contig00009:46757-48199	GO:0005524|GO:0016887
86	bin_88_contig00077:153-464
87	bin_51_contig00007:5212-6222
88	bin_51_contig00001:179389-179817
89	bin_158_contig00090:3334-5142
90	bin_23_contig00015:72320-72580
91	bin_126_contig00016:20140-21168	GO:0005524|GO:0016887
92	bin_598_contig00067:588-1217
93	bin_168_contig00019:26629-26904
94	bin_26_contig00002:128656-130197
95	bin_168_contig00004:44941-45231	GO:0003677
96	bin_11_contig00003:181403-183553
97	bin_51_contig00016:15711-16925	GO:0015293|GO:0016021
98	bin_106_contig00018:24168-24323	GO:0003723|GO:0006109|GO:0006402
99	bin_20_contig00002:4610-4870	GO:0016625|GO:0051539
100	bin_168_contig00032:2906-4249
101	bin_168_contig00027:16312-16851	GO:0016209|GO:0016491|GO:0055114
102	bin_62_contig00012:19971-20552
103	bin_70_contig00007:13111-15579
104	bin_26_contig00002:88992-89387	GO:0003735|GO:0005840|GO:0006412
105	bin_250_contig00040:11747-11884	GO:0016209|GO:0016491|GO:0055114
106	bin_168_contig00013:16083-16352	GO:0003735|GO:0005622|GO:0005840|GO:0006412
107	bin_75_contig00028:14134-15843	GO:0016810
108	bin_47_contig00001:32063-32500
109	bin_126_contig00027:13958-15268	GO:0005215|GO:0006810
110	bin_23_contig00002:175605-175892	GO:0003677
111	bin_26_contig00003:17564-18148	GO:0016787
112	bin_158_contig00019:9054-9239
113	bin_75_contig00006:44118-44492
114	bin_51_contig00008:21737-22045	GO:0003735|GO:0005840|GO:0006412
115	bin_20_contig00008:11777-12082	GO:0003743|GO:0006413
116	bin_20_contig00008:87598-87876	GO:0003735|GO:0005622|GO:0005840|GO:0006412
117	bin_106_contig00016:17427-18734	GO:0005215|GO:0006810
118	bin_106_contig00004:89894-90310
119	bin_54_contig00004:31557-34097
120	bin_141_contig00030:128-634
121	bin_168_contig00015:34-1272
122	bin_11_contig00002:152106-153410	GO:0005215|GO:0006810
123	bin_126_contig00064:123-518
124	bin_13_contig00008:211-408	GO:0003677|GO:0006355
125	bin_54_contig00001:140354-140758
126	bin_36_contig00011:17611-19032	GO:0005215|GO:0006810
127	bin_32_contig00001:219159-219234
128	bin_11_contig00001:27879-28229
129	bin_6_contig00001:165992-166426	GO:0015948
130	bin_20_contig00001:136594-136800	GO:0046982
131	bin_106_contig00007:16390-17274	GO:0003677
132	bin_75_contig00028:22143-23051	GO:0005737|GO:0006814|GO:0012506|GO:0030269
133	bin_20_contig00005:102428-103009	GO:0015948|GO:0051186|GO:0051539|GO:0051912|GO:0055114
134	bin_106_contig00011:36624-36827	GO:0005886|GO:0008565|GO:0009306|GO:0015031|GO:0016021
135	bin_51_contig00006:46-231
136	bin_26_contig00002:130211-131410
137	bin_126_contig00023:6379-6768	GO:0005506|GO:0016491|GO:0055114
138	bin_75_contig00043:3856-4161	GO:0003743|GO:0006413
139	bin_51_contig00003:54377-56182	GO:0016491|GO:0016625|GO:0051536|GO:0055114
140	bin_747_contig00037:82-1233
141	bin_66_contig00008:42760-42939	GO:0003690|GO:0006265
142	bin_168_contig00032:4254-4694
143	bin_62_contig00034:7715-9403	GO:0030246
144	bin_108_contig00014:7586-9796
145	bin_93_contig00001:102461-102769	GO:0030699|GO:0030700|GO:0050485|GO:0055114
146	bin_31_contig00029:18980-19330
147	bin_13_contig00001:140221-140541	GO:0045454
148	bin_96_contig00003:96320-96748	GO:0003700|GO:0006355
149	bin_101_contig00035:16886-17259
150	bin_74_contig00014:45069-45421
151	bin_26_contig00001:45720-45833
152	bin_96_contig00009:32995-34491	GO:0005975|GO:0016773
153	bin_282_contig00017:5793-6470	GO:0051920|GO:0055114
154	bin_168_contig00019:27979-28506
155	bin_168_contig00015:28224-28736
156	bin_54_contig00014:38344-39609	GO:0005524|GO:0016887
157	bin_54_contig00005:43129-43794
158	bin_51_contig00001:57012-57482
159	bin_106_contig00014:18331-18510	GO:0006355|GO:0009289
160	bin_96_contig00022:4927-5958
161	bin_126_contig00040:6521-8725	GO:0004252|GO:0006508
162	bin_106_contig00017:247-678	GO:0003700|GO:0006355
163	bin_98_contig00001:91559-92728
164	bin_7_contig00016:7164-7811	GO:0043571
165	bin_108_contig00008:47835-48161
166	bin_282_contig00011:19941-20285
167	bin_26_contig00002:101287-101700	GO:0003735|GO:0005840|GO:0006412
168	bin_2_contig00007:92544-92738
169	bin_2_contig00001:262417-262689
170	bin_51_contig00003:53895-54377
171	bin_384_contig00077:2138-2536
172	bin_75_contig00003:39287-40525	GO:0051536
173	bin_126_contig00014:13380-15263	GO:0043190|GO:0055085
174	bin_99_contig00004:21393-21665
175	bin_384_contig00039:1421-4300
176	bin_11_contig00005:116597-117067	GO:0016722|GO:0055114
177	bin_6_contig00001:165393-165989
178	bin_75_contig00002:46622-47329	GO:0005198|GO:0006928
179	bin_70_contig00030:35-2737
180	bin_54_contig00004:59643-60059
181	bin_11_contig00007:80530-81507
182	bin_75_contig00057:6371-6652
183	bin_83_contig00021:17408-17768
184	bin_282_contig00002:1649-1792
185	bin_126_contig00058:3417-4058
186	bin_20_contig00005:101245-102417
187	bin_63_contig00049:7427-7609
188	bin_106_contig00008:67776-68519	GO:0003677|GO:0005525
189	bin_168_contig00053:7046-7402
190	bin_75_contig00007:19953-20384
191	bin_75_contig00028:25805-26842	GO:0006730|GO:0008168
192	bin_54_contig00016:34487-37339
193	bin_96_contig00015:41868-42284	GO:0006950|GO:0055114
194	bin_7_contig00002:50148-51386	GO:0051536
195	bin_20_contig00002:63686-64546
196	bin_32_contig00001:33856-35157
197	bin_48_contig00004:50371-50784
198	bin_75_contig00006:59341-59415
199	bin_36_contig00037:338-1099	GO:0005198|GO:0071973
200	bin_106_contig00008:68728-69240	GO:0006826|GO:0006879|GO:0008199
201	bin_51_contig00022:20662-21699	GO:0004124|GO:0006535
202	bin_75_contig00036:14212-14421	GO:0006810|GO:0030151
203	bin_168_contig00058:3620-4168
204	bin_3_contig00002:204478-204858
205	bin_168_contig00007:16123-16935	GO:0005524
206	bin_764_contig00008:3348-3569
207	bin_99_contig00004:21052-21360	GO:0003676
208	bin_20_contig00012:31-1548
209	bin_106_contig00006:16011-16889
210	bin_62_contig00008:81442-82794
211	bin_26_contig00001:136612-138441	GO:0005524|GO:0006457|GO:0051082
212	bin_126_contig00048:6540-7172
213	bin_397_contig00103:104-349
214	bin_75_contig00001:99696-99923
215	bin_51_contig00004:19331-20665	GO:0005215|GO:0006810|GO:0016020|GO:0055085
216	bin_33_contig00019:11084-11356	GO:0003677
217	bin_75_contig00006:59447-59614	GO:0003677|GO:0003899|GO:0006351
218	bin_51_contig00026:3275-4759	GO:0003824|GO:0055114
219	bin_106_contig00007:30347-30733	GO:0003735|GO:0005840|GO:0006412|GO:0019843
220	bin_75_contig00003:20475-21335
221	bin_51_contig00033:4379-4609	GO:0003677
222	bin_20_contig00005:103014-103910	GO:0015948|GO:0051186|GO:0051912|GO:0055114
223	bin_106_contig00016:26373-27983
224	bin_70_contig00006:45083-46738
225	bin_75_contig00022:26994-27398	GO:0004733|GO:0010181|GO:0055114
226	bin_168_contig00004:38707-38955
227	bin_75_contig00007:25064-26341	GO:0003746|GO:0005525|GO:0005737|GO:0006414
228	bin_20_contig00014:21880-22470
229	bin_99_contig00001:85099-85632	GO:0016798
230	bin_49_contig00008:57161-57547	GO:0005506|GO:0016491|GO:0055114
231	bin_51_contig00018:25795-26109	GO:0016625|GO:0051539
232	bin_51_contig00017:411-1091	GO:0003700|GO:0006355
233	bin_11_contig00007:64880-65155	GO:0003677
234	bin_171_contig00033:4708-5307	GO:0004784|GO:0006801|GO:0046872|GO:0055114
235	bin_111_contig00033:6598-7248	GO:0004107|GO:0009073
236	bin_106_contig00005:78010-78768
237	bin_122_contig00061:6821-7093	GO:0003677
238	bin_54_contig00002:117413-119776
239	bin_2_contig00001:262076-262384	GO:0003676
240	bin_49_contig00004:59-907
241	bin_20_contig00011:54094-55131	GO:0006730|GO:0008168
242	bin_168_contig00224:660-893	GO:0006633
243	bin_32_contig00001:219241-219315
244	bin_108_contig00005:5197-5547
245	bin_282_contig00002:242-1633
246	bin_106_contig00010:31886-32290	GO:0016209|GO:0016491|GO:0055114
247	bin_11_contig00001:183742-184062	GO:0006662|GO:0015035|GO:0045454
248	bin_106_contig00004:18784-18981
249	bin_106_contig00007:30752-31138	GO:0003697|GO:0006260
250	bin_20_contig00006:48300-48425	GO:0005506
251	bin_51_contig00003:9046-9516
252	bin_106_contig00006:26920-27024
253	bin_11_contig00013:543-854	GO:0003677
254	bin_141_contig00002:60742-61497	GO:0006810|GO:0008565|GO:0016020
255	bin_70_contig00003:70103-70375	GO:0003677
256	bin_75_contig00028:8442-9023	GO:0015948|GO:0051186|GO:0051539|GO:0051912|GO:0055114
257	bin_75_contig00028:9028-9927	GO:0015948|GO:0051186|GO:0051912|GO:0055114
258	bin_75_contig00014:36268-36618	GO:0003676|GO:0005622
259	bin_11_contig00003:3686-3976
260	bin_75_contig00004:29213-31189
261	bin_75_contig00026:30111-30518	GO:0003677|GO:0004803|GO:0006313
262	bin_788_contig00021:1785-3377
263	bin_11_contig00012:28732-29136
264	bin_126_contig00009:24606-25436
265	bin_106_contig00007:67222-67704
266	bin_126_contig00010:36241-36666
267	bin_66_contig00044:252-602	GO:0005198|GO:0071973
268	bin_7_contig00001:249742-251109	GO:0008901|GO:0016151|GO:0055114
269	bin_75_contig00007:24731-25039	GO:0003735|GO:0005840|GO:0006412
270	bin_107_contig00002:26886-27242
271	bin_126_contig00010:24555-25259
272	bin_20_contig00016:93-494
273	bin_130_contig00019:16965-17594	GO:0031419|GO:0046872
274	bin_122_contig00019:9507-9874
275	bin_106_contig00004:19002-19253	GO:0003723|GO:0006353|GO:0006355
276	bin_77_contig00004:41745-42179	GO:0006950|GO:0055114
277	bin_20_contig00010:5262-6329	GO:0016491
278	bin_168_contig00072:1191-1793
279	bin_18_contig00002:207081-207371
280	bin_26_contig00001:134969-135985	GO:0003677|GO:0006355
281	bin_75_contig00044:18264-18422
282	bin_51_contig00007:14945-16033	GO:0005886
283	bin_106_contig00006:20676-21158
284	bin_10_contig00003:79236-79586
285	bin_23_contig00001:57375-58037	GO:0004553|GO:0016052|GO:0030246
286	bin_60_contig00007:46773-47120
287	bin_20_contig00009:57334-57663
288	bin_20_contig00011:55180-55653	GO:0015948|GO:0016021|GO:0030269
289	bin_126_contig00007:20433-20912
290	bin_49_contig00006:81253-81687	GO:0006950|GO:0055114
291	bin_51_contig00007:1046-2011
292	bin_126_contig00035:3510-3992	GO:0005515
293	bin_65_contig00003:75615-79421
294	bin_85_contig00014:6679-7032
295	bin_75_contig00006:19435-20037
296	bin_54_contig00027:6333-7667
297	bin_10_contig00004:125403-126416	GO:0051287|GO:0055114
298	bin_24_contig00001:73320-73697
299	bin_93_contig00051:6305-6660
300	bin_11_contig00002:163680-165287
301	bin_101_contig00040:20697-20939	GO:0015078|GO:0015991|GO:0033177
302	bin_51_contig00016:15497-15634
303	bin_7_contig00001:252610-253497	GO:0016151|GO:0050454|GO:0050660|GO:0051536|GO:0055114
304	bin_48_contig00030:21140-21490
305	bin_75_contig00032:8070-8735
306	bin_26_contig00001:234853-235068
307	bin_1046_contig00054:7-150
308	bin_54_contig00009:63126-65198
309	bin_75_contig00028:7262-8431
310	bin_126_contig00001:51709-52680	GO:0005524
311	bin_75_contig00001:69361-69690
312	bin_57_contig00003:117283-117358
313	bin_26_contig00004:11817-12221
314	bin_20_contig00006:69344-69571
315	bin_75_contig00001:67134-67382	GO:0015078|GO:0015991|GO:0033177
316	bin_126_contig00052:10-531
317	bin_75_contig00003:32023-32424
318	bin_75_contig00007:50534-50770
319	bin_75_contig00004:4248-4484	GO:0003743|GO:0006413
320	bin_126_contig00008:11322-12296	GO:0005886
321	bin_51_contig00021:10097-10381	GO:0003677
322	bin_126_contig00011:11947-12486	GO:0044238
323	bin_111_contig00017:3418-4566	GO:0016491|GO:0055114
324	bin_75_contig00011:32906-33415
325	bin_75_contig00001:19626-19832	GO:0046982
326	bin_126_contig00024:33-521
327	bin_11_contig00006:105670-106092
328	bin_165_contig00004:3209-3844	GO:0003824|GO:0008152
329	bin_54_contig00006:21571-21846	GO:0003677
330	bin_96_contig00015:25010-25618	GO:0004784|GO:0006801|GO:0046872|GO:0055114
331	bin_111_contig00017:5041-6792	GO:0008982|GO:0009401
332	bin_51_contig00003:9633-11285	GO:0003824|GO:0055114
333	bin_20_contig00006:47938-48294	GO:0051920|GO:0055114
334	bin_7_contig00001:251685-252599	GO:0051536|GO:0055114
335	bin_32_contig00059:118-1419
336	bin_75_contig00028:6974-7246
337	bin_126_contig00036:8927-9136	GO:0003735|GO:0005622|GO:0005840|GO:0006412
338	bin_54_contig00003:97358-98542	GO:0003746|GO:0005525|GO:0005622|GO:0006414
339	bin_17_contig00008:6831-7103	GO:0003677
340	bin_77_contig00005:32294-32649
341	bin_98_contig00006:19868-20219
342	bin_54_contig00027:11768-12349
343	bin_20_contig00005:59641-60483	GO:0008901|GO:0015948|GO:0055114
344	bin_326_contig00001:14137-15408
345	bin_126_contig00004:57881-58594	GO:0003677
346	bin_57_contig00009:73599-73964
347	bin_159_contig00002:33978-34330
348	bin_204_contig00003:2725-3174
349	bin_10_contig00004:122668-123639	GO:0003824|GO:0005975|GO:0016616|GO:0055114
350	bin_36_contig00015:1283-2044	GO:0005198|GO:0071973
351	bin_106_contig00005:20446-21414
352	bin_23_contig00015:1455-2876	GO:0030246
353	bin_11_contig00003:150721-150921	GO:0003677|GO:0006355
354	bin_440_contig00017:4749-5117
355	bin_75_contig00028:23048-23899	GO:0005737|GO:0006814|GO:0012506|GO:0030269
356	bin_12_contig00001:57724-58072
357	bin_99_contig00005:55977-56177	GO:0003676
358	bin_75_contig00002:46011-46610	GO:0005198|GO:0006928
359	bin_126_contig00009:2185-3849
360	bin_106_contig00002:16153-17388	GO:0005215|GO:0006810
361	bin_75_contig00003:37216-39282	GO:0009055|GO:0016491|GO:0055114
362	bin_23_contig00007:58836-59096	GO:0042710
363	bin_51_contig00027:15087-15563	GO:0003700|GO:0006355
364	bin_171_contig00017:2539-3111	GO:0016491|GO:0046872|GO:0055114
365	bin_10_contig00004:123721-125382	GO:0005887|GO:0015129|GO:0015727
366	bin_106_contig00018:24501-26111
367	bin_1046_contig00002:2555-2836
368	bin_13_contig00001:91211-91471
369	bin_168_contig00058:9997-10434
370	bin_20_contig00016:27785-28162
371	bin_51_contig00006:203-709
372	bin_168_contig00013:23428-24324
373	bin_326_contig00001:15419-15616
374	bin_20_contig00007:30268-30495
375	bin_99_contig00030:6701-7056
376	bin_75_contig00012:34795-36000
377	bin_75_contig00005:16183-17457	GO:0016616|GO:0055114
378	bin_20_contig00005:100957-101229
379	bin_106_contig00009:39681-40133
380	bin_125_contig00056:9651-10001
381	bin_50_contig00031:9863-10221
382	bin_51_contig00014:23260-24948
383	bin_34_contig00003:93151-93423
384	bin_2_contig00006:67307-67660
385	bin_33_contig00005:132959-133354
386	bin_75_contig00017:14734-15576	GO:0008901|GO:0015948|GO:0055114
387	bin_25_contig00024:22399-22818
388	bin_23_contig00005:95073-95432
389	bin_7_contig00018:24684-25997
390	bin_7_contig00001:251120-251683	GO:0006464|GO:0008233
391	bin_106_contig00019:11225-11365
392	bin_80_contig00005:48978-49337
393	bin_10_contig00010:37737-40547	GO:0003824|GO:0030976
394	bin_106_contig00001:65646-65966	GO:0006662|GO:0015035|GO:0045454
395	bin_167_contig00023:16803-17228	GO:0003735|GO:0005840|GO:0006412
396	bin_20_contig00005:118705-118989	GO:0015948|GO:0016021|GO:0030269
397	bin_26_contig00004:12208-13176
398	bin_126_contig00008:40725-41219	GO:0007155|GO:0009289
399	bin_115_contig00005:30518-30875
400	bin_56_contig00018:792-1141
401	bin_7_contig00041:5-2404
402	bin_18_contig00009:81856-82222
403	bin_670_contig00005:5188-5538
404	bin_106_contig00008:24271-26487
405	bin_139_contig00005:20070-20603	GO:0016491|GO:0046872|GO:0055114
406	bin_106_contig00017:27517-29247	GO:0043190|GO:0055085
407	bin_51_contig00005:35717-35989
408	bin_168_contig00004:35292-38669
409	bin_106_contig00001:17876-18136
410	bin_51_contig00027:14320-15000	GO:0051920|GO:0055114
411	bin_51_contig00005:35986-36618	GO:0004385|GO:0006163
412	bin_15_contig00002:118689-119039
413	bin_75_contig00028:24752-25036	GO:0015948|GO:0016021|GO:0030269
414	bin_63_contig00038:5757-6143
415	bin_26_contig00007:2091-3689
416	bin_106_contig00004:89568-89765	GO:0003676
417	bin_126_contig00016:14134-16599
418	bin_26_contig00004:22111-23361
419	bin_106_contig00006:17281-17547
420	bin_51_contig00011:37680-38039
421	bin_75_contig00003:22838-23017	GO:0006355
422	bin_20_contig00023:47-250
423	bin_20_contig00005:56977-57945	GO:0016705|GO:0055114
424	bin_126_contig00009:37578-38567
425	bin_62_contig00039:270-1088	GO:0005198|GO:0009420|GO:0071973
426	bin_153_contig00088:879-1237
427	bin_75_contig00017:16883-17875	GO:0018537|GO:0055114
428	bin_26_contig00001:190840-193008
429	bin_158_contig00004:38891-38980
430	bin_126_contig00004:28622-29878	GO:0005215|GO:0006810
431	bin_126_contig00010:37443-37518
432	bin_106_contig00005:74362-75561	GO:0005363|GO:0015768
433	bin_36_contig00015:321-1142	GO:0005198|GO:0071973
434	bin_106_contig00007:61294-61572	GO:0003677
435	bin_51_contig00008:4946-5030
436	bin_26_contig00005:34454-36130
437	bin_75_contig00028:20242-21948	GO:0015948|GO:0050524
438	bin_34_contig00003:52251-52599
439	bin_26_contig00008:23450-25999
440	bin_106_contig00005:68133-68600	GO:0006950|GO:0055114
441	bin_89_contig00005:18550-18948
442	bin_106_contig00005:41211-42875	GO:0043190|GO:0055085
443	bin_47_contig00001:123353-123943	GO:0004784|GO:0006801|GO:0046872|GO:0055114
444	bin_20_contig00005:114206-115912	GO:0015948|GO:0050524
445	bin_106_contig00010:32360-32605	GO:0016209|GO:0016491|GO:0055114
446	bin_51_contig00008:41055-41492	GO:0003735|GO:0005840|GO:0006412
447	bin_51_contig00027:13885-14262	GO:0005506
448	bin_20_contig00005:119767-119940	GO:0015948|GO:0016020|GO:0030269
449	bin_111_contig00017:4568-5011	GO:0005215|GO:0006810
450	bin_106_contig00007:45832-46107	GO:0042710
451	bin_223_contig00002:39124-39312
452	bin_51_contig00002:41207-41467
453	bin_96_contig00013:29787-30161
454	bin_326_contig00001:15629-16273
455	bin_126_contig00008:27252-27515	GO:0042710
456	bin_75_contig00026:8307-8984	GO:0006740|GO:0016651|GO:0050661|GO:0055114|GO:0070967
457	bin_62_contig00005:93385-93739
458	bin_111_contig00046:19544-19903
459	bin_1046_contig00022:509-790
460	bin_106_contig00006:59526-60116	GO:0004523
461	bin_20_contig00005:119000-119722	GO:0006814|GO:0030269|GO:0050897
462	bin_75_contig00028:25049-25789	GO:0015948|GO:0016021|GO:0030269
463	bin_55_contig00001:65358-65756
464	bin_51_contig00005:35390-35701	GO:0003676
465	bin_51_contig00014:17126-17461
466	bin_223_contig00002:38981-39127
467	bin_106_contig00026:8935-9720
468	bin_77_contig00007:101678-101857
469	bin_49_contig00001:175905-176253
470	bin_22_contig00028:21289-21644
471	bin_47_contig00005:22623-23024
472	bin_75_contig00026:15584-16039	GO:0016491|GO:0046872|GO:0055114
473	bin_106_contig00006:16954-17262
474	bin_13_contig00002:74219-74571
475	bin_26_contig00006:52337-53014	GO:0051920|GO:0055114
476	bin_1046_contig00022:248-508
477	bin_24_contig00001:130587-130936
478	bin_25_contig00004:101213-101377
479	bin_75_contig00011:33428-34300	GO:0005215|GO:0006810|GO:0016020
480	bin_75_contig00031:18635-19708	GO:0055114
481	bin_44_contig00006:51122-51519
482	bin_168_contig00005:9492-9671
483	bin_54_contig00029:13493-13618
484	bin_141_contig00015:375-632	GO:0042710
485	bin_126_contig00001:76692-77054	GO:0003677|GO:0006281
486	bin_20_contig00005:110999-112303	GO:0050524
487	bin_20_contig00005:112799-113422
488	bin_20_contig00005:113419-114198	GO:0015948|GO:0050524
489	bin_75_contig00028:17029-18333	GO:0050524
490	bin_75_contig00028:19473-20234	GO:0015948|GO:0050524
491	bin_20_contig00005:112321-112797	GO:0015948
492	bin_75_contig00028:18831-19454
493	bin_75_contig00028:18353-18829	GO:0015948
494	bin_75_contig00031:18428-18583
495	bin_54_contig00019:28685-29057
496	bin_168_contig00259:49-403
497	bin_26_contig00005:38873-39236
498	bin_65_contig00024:14812-15208
499	bin_126_contig00021:22309-22661
500	bin_57_contig00011:30875-31270

## Sheet: Go Terms frequency
Unique GO term ID	Upper level GO term name	GO term name	Frequency
GO:0055114	biological_process	oxidation-reduction process	46
GO:0003677	molecular_function	DNA binding	25
GO:0015948	biological_process	methanogenesis	22
GO:0003735	molecular_function	structural constituent of ribosome	17
GO:0005840	cellular_component	ribosome	17
GO:0006412	biological_process	translation	17
GO:0006810	biological_process	transport	15
GO:0006355	biological_process	regulation of transcription, DNA-templated	13
GO:0016491	molecular_function	oxidoreductase activity	13
GO:0005215	molecular_function	transporter activity	12
GO:0005524	molecular_function	ATP binding	11
GO:0005622	cellular_component	intracellular	10
GO:0016021	cellular_component	integral component of membrane	9
GO:0030269	molecular_function	tetrahydromethanopterin S-methyltransferase activity	9
GO:0005198	molecular_function	structural molecule activity	8
GO:0046872	molecular_function	metal ion binding	8
GO:0003676	molecular_function	nucleic acid binding	7
GO:0050524	molecular_function	coenzyme-B sulfoethylthiotransferase activity	7
GO:0016020	cellular_component	membrane	6
GO:0042710	biological_process	biofilm formation	6
GO:0071973	biological_process	bacterial-type flagellum-dependent cell motility	6
GO:0003700	molecular_function	DNA-binding transcription factor activity	5
GO:0003824	molecular_function	catalytic activity	5
GO:0051536	molecular_function	iron-sulfur cluster binding	5
GO:0055085	biological_process	transmembrane transport	5
GO:0005506	molecular_function	iron ion binding	4
GO:0005525	molecular_function	GTP binding	4
GO:0006950	biological_process	response to stress	4
GO:0016209	molecular_function	antioxidant activity	4
GO:0016887	molecular_function	ATPase activity	4
GO:0030246	molecular_function	carbohydrate binding	4
GO:0051186	biological_process	cofactor metabolic process	4
GO:0051539	molecular_function	4 iron, 4 sulfur cluster binding	4
GO:0051912	molecular_function	CoB--CoM heterodisulfide reductase activity	4
GO:0051920	molecular_function	peroxiredoxin activity	4
GO:0003723	molecular_function	RNA binding	3
GO:0003743	molecular_function	translation initiation factor activity	3
GO:0004784	molecular_function	superoxide dismutase activity	3
GO:0005737	cellular_component	cytoplasm	3
GO:0005886	cellular_component	plasma membrane	3
GO:0005975	biological_process	carbohydrate metabolic process	3
GO:0006413	biological_process	translational initiation	3
GO:0006730	biological_process	one-carbon metabolic process	3
GO:0006801	biological_process	superoxide metabolic process	3
GO:0006814	biological_process	sodium ion transport	3
GO:0008168	molecular_function	methyltransferase activity	3
GO:0008901	molecular_function	ferredoxin hydrogenase activity	3
GO:0010181	molecular_function	FMN binding	3
GO:0015078	molecular_function	proton transmembrane transporter activity	3
GO:0015991	biological_process	ATP hydrolysis coupled proton transport	3
GO:0016625	molecular_function	oxidoreductase activity, acting on the aldehyde or oxo group of donors, iron-sulfur protein as acceptor	3
GO:0043190	cellular_component	ATP-binding cassette (ABC) transporter complex	3
GO:0045454	biological_process	cell redox homeostasis	3
GO:0003746	molecular_function	translation elongation factor activity	2
GO:0004127	molecular_function	cytidylate kinase activity	2
GO:0004252	molecular_function	serine-type endopeptidase activity	2
GO:0004803	molecular_function	transposase activity	2
GO:0006139	biological_process	nucleobase-containing compound metabolic process	2
GO:0006313	biological_process	transposition, DNA-mediated	2
GO:0006414	biological_process	translational elongation	2
GO:0006457	biological_process	protein folding	2
GO:0006508	biological_process	proteolysis	2
GO:0006662	biological_process	glycerol ether metabolic process	2
GO:0006865	biological_process	amino acid transport	2
GO:0006879	biological_process	cellular iron ion homeostasis	2
GO:0006928	biological_process	movement of cell or subcellular component	2
GO:0008152	biological_process	metabolic process	2
GO:0008199	molecular_function	ferric iron binding	2
GO:0008565	molecular_function	protein transporter activity	2
GO:0009055	molecular_function	electron transfer activity	2
GO:0009289	cellular_component	pilus	2
GO:0009420	cellular_component	bacterial-type flagellum filament	2
GO:0012506	cellular_component	vesicle membrane	2
GO:0015035	molecular_function	protein disulfide oxidoreductase activity	2
GO:0016151	molecular_function	nickel cation binding	2
GO:0016616	molecular_function	oxidoreductase activity, acting on the CH-OH group of donors, NAD or NADP as acceptor	2
GO:0031419	molecular_function	cobalamin binding	2
GO:0033177	cellular_component	proton-transporting two-sector ATPase complex, proton-transporting domain	2
GO:0046982	molecular_function	protein heterodimerization activity	2
GO:0051082	molecular_function	unfolded protein binding	2
GO:0000015	cellular_component	phosphopyruvate hydratase complex	1
GO:0000287	molecular_function	magnesium ion binding	1
GO:0003690	molecular_function	double-stranded DNA binding	1
GO:0003697	molecular_function	single-stranded DNA binding	1
GO:0003899	molecular_function	DNA-directed 5'-3' RNA polymerase activity	1
GO:0004107	molecular_function	chorismate synthase activity	1
GO:0004124	molecular_function	cysteine synthase activity	1
GO:0004176	molecular_function	ATP-dependent peptidase activity	1
GO:0004385	molecular_function	guanylate kinase activity	1
GO:0004523	molecular_function	RNA-DNA hybrid ribonuclease activity	1
GO:0004553			1
GO:0004634			1
GO:0004733			1
GO:0004872			1
GO:0005216			1
GO:0005363			1
GO:0005515			1
GO:0005887			1
GO:0006096			1
GO:0006109			1
GO:0006163			1
GO:0006260			1
GO:0006265			1
GO:0006281			1
GO:0006351			1
GO:0006353			1
GO:0006402			1
GO:0006464			1
GO:0006535			1
GO:0006633			1
GO:0006740			1
GO:0006826			1
GO:0007155			1
GO:0008233			1
GO:0008410			1
GO:0008982			1
GO:0009073			1
GO:0009306			1
GO:0009401			1
GO:0009408			1
GO:0015031			1
GO:0015129			1
GO:0015293			1
GO:0015727			1
GO:0015768			1
GO:0016052			1
GO:0016651			1
GO:0016705			1
GO:0016722			1
GO:0016773			1
GO:0016787			1
GO:0016798			1
GO:0016810			1
GO:0018537			1
GO:0018759			1
GO:0019843			1
GO:0030151			1
GO:0030699			1
GO:0030700			1
GO:0030976			1
GO:0033179			1
GO:0034220			1
GO:0043571			1
GO:0044238			1
GO:0050454			1
GO:0050485			1
GO:0050660			1
GO:0050661			1
GO:0050897			1
GO:0051287			1
GO:0070967			1
