# Supplementary material for: Genetic repertoires of anaerobic microbiomes driving generation of biogas
Source: Biotechnol Biofuels. 2018 Sep 20;11:255. doi: 10.1186/s13068-018-1258-x (PMC6146632; doi:10.1186/s13068-018-1258-x)
Supplement: Supplementary file 9 — Additional file 9. Summary of EC numbers with assignments to metabolic modules. [file 13068_2018_1258_MOESM9_ESM.xlsx]

## Sheet: Tabelle1
module	EC numbers	annotated in BioMETHA	expressed in Meta-transcriptome (biogas plant 2,3 and 7)	reference sequence available (Kegg/NCBI)
Proteases (not on map)	3.4.-.-	yes	yes	yes
Lipases(not on map)	3.1.1.-	yes	yes	yes
	3.1.1.3	yes	yes	yes
	3.1.1.23	yes	yes	yes
Hemicellulose hydrolysis	3.2.1.-	yes	yes	yes
Starch hydrolysis	3.2.1.-	yes	yes	yes
	3.2.1.2	no	yes	yes
	3.2.1.20	yes	yes	yes
	2.7.9.4	no	yes	yes
	3.1.3.-	yes	yes	yes
	2.7.9.5	yes	yes	yes
	3.2.1.68	no	yes	yes
	2.4.1.25	no	yes	yes
Cellulose hydrolysis	3.2.1.-	yes	yes	yes
Glycolysis	1.7.1.1	no	yes	yes
	2.7.1.2	yes	yes	yes
	5.3.1.9	yes	yes	yes
	2.7.1.11	yes	yes	yes
	4.1.2.13	yes	yes	yes
	5.3.1.1	yes	yes	yes
	1.2.1.12	yes	yes	yes
	2.7.2.3	yes	yes	yes
	5.4.2.11	yes	yes	yes
	4.2.1.11	yes	yes	yes
	2.7.1.40	yes	yes	yes
Glycerol fermentation	2.7.1.30	yes	yes	yes
	1.1.5.3	yes	yes	yes
	1.1.1.6	yes	yes	yes
	2.7.1.29	no	yes	yes
	5.3.1.1	yes	yes	yes
	4.2.1.30	yes	yes	yes
	1.1.1.202	yes	yes	yes
Cysteine	4.4.1.1	yes	yes	yes
	4.4.1.28	no	yes	yes
Serine	4.3.1.17	yes	yes	yes
Tryptophane	4.1.99.1	yes	yes	yes
	2.6.1.27	no	no	yes
	1.1.1.110	no	no	yes
Alanine	5.1.1.1	yes	yes	yes
	1.4.5.-	no	n.d	no
	2.6.1.2	yes	yes	yes
	1.4.1.2	yes	yes	yes
	1.4.1.3	yes	yes	yes
Lysine	4.1.1.18	no	yes	yes
	2.6.1.-	yes	yes	yes
	1.5.1.-	no	yes	yes
	2.6.1.48	yes	yes	yes
	1.2.1.-	yes	yes	yes
	2.8.3.13	no	yes	yes
	1.3.8.6	no	yes	yes
	4.2.1.150	yes	yes	yes
	1.1.1.35	yes	yes	yes
	2.3.1.9	yes	yes	yes
	5.4.3.2	yes	yes	yes
	5.4.3.3	yes	yes	yes
	1.4.1.11	yes	yes	yes
	2.3.1.247	yes	yes	yes
	4.3.1.14	yes	yes	yes
	1.3.8.1	yes	yes	yes
	2.8.3.9	yes	yes	yes
Phenylalanine	2.6.1.57	yes	yes	yes
	4.1.1.43	no	yes	yes
	1.2.1.39	yes	yes	yes
	6.2.1.30	yes	yes	yes
	1.17.5.1	no	yes	yes
	3.1.2.25	no	yes	yes
	1.2.-.-	no	yes	yes
	1.3.7.8	yes	yes	yes
	4.2.1.100	no	yes	yes
	1.1.1.368	no	yes	yes
	3.7.1.21	no	yes	yes
	1.1.1.259	no	n.d	no
	2.3.1.-	yes	yes	yes
	1.3.8.6	no	yes	yes
	4.2.1.150	yes	yes	yes
	1.1.1.35	yes	yes	yes
	2.3.1.9	yes	yes	yes
Isoleucine	2.6.1.42	yes	yes	yes
	1.2.1.-	yes	yes	yes
	1.3.8.5	no	yes	yes
	4.2.1.17	yes	yes	yes
	1.1.1.178	no	yes	yes
	2.3.1.9	yes	yes	yes
Threonine	4.1.2.5	no	yes	yes
	4.1.2.48	yes	yes	yes
	1.2.1.10	yes	yes	yes
	1.1.1.103	yes	yes	yes
	2.3.1.29	yes	yes	yes
	4.3.1.19	yes	yes	yes
	2.3.1.-	yes	yes	yes
	2.3.1.222	yes	yes	yes
	2.7.2.15	no	yes	yes
Histidine	4.3.1.3	yes	yes	yes
	4.2.1.49	yes	yes	yes
	3.5.2.7	yes	yes	yes
	3.5.3.8	yes	yes	yes
	3.5.3.13	no	yes	yes
	3.5.1.68	no	yes	yes
Proline	1.5.5.2	yes	yes	yes
	1.2.1.88	yes	yes	yes
Glutamine	3.5.1.2	yes	yes	yes
	3.5.1.38	yes	yes	yes
Arginine	2.3.1.109	no	yes	yes
	3.5.3.23	no	yes	yes
	2.6.1.81	yes	yes	yes
	1.2.1.71	no	yes	yes
	3.5.1.96	no	yes	yes
	3.5.3.1	yes	yes	yes
	2.6.1.13	yes	yes	yes
	1.2.1.88	yes	yes	yes
	3.5.3.6	yes	yes	yes
	2.1.3.3	yes	yes	yes
	2.7.2.2	yes	yes	yes
	2.6.1.84	yes	yes	yes
	4.1.1.75	no	yes	yes
	1.2.1.54	no	yes	yes
	3.5.3.7	yes	yes	yes
Glycine	1.4.4.2	yes	yes	yes
	2.1.2.10	yes	yes	yes
	1.8.1.4	yes	yes	yes
Leucine	2.6.1.42	yes	yes	yes
	2.6.1.6	no	n.d	no
	1.2.1.-	yes	yes	yes
	1.3.8.4	no	yes	yes
	6.4.1.4	no	yes	yes
	4.2.1.18	no	yes	yes
	4.1.3.4	yes	yes	yes
	2.8.3.9	yes	yes	yes
	2.3.1.9	yes	yes	yes
Asparagine/ aspartate	3.5.1.1	yes	yes	yes
	3.5.1.38	yes	yes	yes
	2.6.1.1	yes	yes	yes
Valine	2.6.1.42	yes	yes	yes
	1.2.1.25	no	yes	yes
	1.3.8.-	yes	yes	yes
	4.2.1.17	yes	yes	yes
	3.1.2.4	no	yes	yes
	1.1.1.31	no	yes	yes
	1.2.1.27	yes	yes	yes
	2.6.1.22	no	yes	yes
Glutamate	2.6.1.1	yes	yes	yes
	4.3.1.1	yes	yes	yes
	1.4.1.3	yes	yes	yes
	1.4.1.2	yes	yes	yes
	1.1.1.399	no	yes	yes
	2.8.3.12	yes	yes	yes
	4.2.1.167	no	yes	yes
	4.1.1.70	yes	yes	yes
	1.3.8.1	yes	yes	yes
	2.8.3.1	no	yes	yes
	2.8.3.8	yes	yes	yes
	4.2.1.150	yes	yes	yes
	1.1.1.35	yes	yes	yes
	2.3.1.9	yes	yes	yes
Glutamate degradation to propionate and butyrate	5.4.99.1	yes	yes	yes
	4.3.1.2	yes	yes	yes
	4.2.1.34	no	n.d	no
	4.1.3.22	no	yes	yes
	2.1.3.1	yes	yes	yes
	1.1.1.37	yes	yes	yes
	4.2.1.2	yes	yes	yes
	1.3.5.4	yes	yes	yes
	2.8.3.-	yes	yes	yes
	5.4.99.2	yes	yes	yes
	1.2.7.1	yes	yes	yes
	2.3.1.9	yes	yes	yes
	1.1.1.35	yes	yes	yes
	4.2.1.150	yes	yes	yes
	1.3.8.1	yes	yes	yes
	2.3.1.19	no	yes	yes
	2.7.2.7	yes	yes	yes
ß-Oxidation	6.2.1.3	yes	yes	yes
	1.3.8.-	yes	yes	yes
	5.3.3.8	no	yes	yes
	5.1.2.3	no	yes	yes
	4.2.1.17	yes	yes	yes
	1.1.1.35	yes	yes	yes
	2.3.1.16	yes	yes	yes
Pyruvat fermentation to propionate	4.1.1.31	yes	yes	yes
	2.1.3.1	yes	yes	yes
	1.1.1.37	yes	yes	yes
	4.2.1.2	yes	yes	yes
	1.3.5.4	yes	yes	yes
	2.8.3.-	yes	yes	yes
	5.4.99.2	yes	yes	yes
	5.1.99.1	no	yes	yes
	1.1.1.28	yes	yes	yes
	2.8.3.1	no	yes	yes
	4.2.1.54	no	yes	yes
	1.3.1.95	no	n.d	no
Acetyl-CoA generation from pyruvate	1.2.7.1	yes	yes	yes
	2.3.1.54	yes	yes	yes
	1.2.1.-	yes	yes	yes
Acetate generation from acetyl-CoA	2.3.1.8	yes	yes	yes
	2.7.2.1	yes	yes	yes
Lactate fermentation	1.1.1.28	yes	yes	yes
Succinate fermentation to butyrate	2.8.3.18	yes	yes	yes
	1.2.1.76	yes	yes	yes
	1.1.1.61	no	yes	yes
	2.8.3.-	yes	yes	yes
	4.2.1.120	yes	yes	yes
	1.3.8.1	yes	yes	yes
	2.8.3.1	no	yes	yes
	2.8.3.8	yes	yes	yes
Acetyl-CoA fermentation to butyrate	2.3.1.9	yes	yes	yes
	2.3.1.8	yes	yes	yes
	2.7.2.1	yes	yes	yes
	2.8.3.1	no	yes	yes
	2.8.3.8	yes	yes	yes
	1.1.1.36	yes	yes	yes
	4.2.1.55	no	yes	yes
	1.3.8.1	yes	yes	yes
Butyrate fermentation	1.1.1.35	yes	yes	yes
	4.2.1.150	yes	yes	yes
	1.3.8.1	yes	yes	yes
	2.3.1.19	no	yes	yes
	2.7.2.7	yes	yes	yes
Butanol fermentation	1.2.1.57	no	n.d	no
	1.1.1.-	yes	yes	yes
Ethanol fermentation	1.2.1.10	yes	yes	yes
	1.1.1.1	yes	yes	yes
Part of mixed acid fermentation	2.3.3.1	no	yes	yes
	2.3.3.16	yes	yes	yes
	4.2.1.3	yes	yes	yes
	1.1.1.42	yes	yes	yes
Reductive acetyl-CoA pathway	1.17.1.10	no	yes	yes
	1.2.7.4	yes	yes	yes
	6.3.4.3	yes	yes	yes
	3.5.4.9	yes	yes	yes
	1.5.1.5	no	yes	yes
	1.5.7.1	no	yes	yes
	1.5.1.20	yes	yes	yes
	2.1.1.250	no	yes	yes
	2.3.1.169	yes	yes	yes
Proprionate to Acetate	6.4.1.3	yes	yes	yes
	5.1.99.1	no	yes	yes
	5.4.99.2	yes	yes	yes
Butyrate to Acetate	6.2.1.2	no	yes	yes
	1.3.8.1	yes	yes	yes
	4.2.1.17	yes	yes	yes
	4.2.1.55	no	yes	yes
	1.1.1.36	yes	yes	yes
	1.1.1.35	yes	yes	yes
	1.1.1.157	yes	yes	yes
	2.3.1.9	yes	yes	yes
acetogenotrophic	2.7.2.1	yes	yes	yes
	2.3.1.8	yes	yes	yes
	6.2.1.1	yes	yes	yes
	2.3.3.-	no	yes	yes
	2.3.1-	yes	yes	yes
	2.1.1.-	yes	yes	yes
	2.1.1.86	yes	yes	yes
hydrogenotrophic	1.2.7.12	yes	yes	yes
	2.3.1.101	yes	yes	yes
	3.5.4.27	yes	yes	yes
	1.12.98.2	yes	yes	yes
	1.5.98.2	yes	yes	yes
	1.5.98.1	yes	yes	yes
	2.1.1.86	yes	yes	yes
Methyl-CoA to methane	2.8.4.1	yes	yes	yes
Methanol to Methyl-CoA	2.1.1.90	yes	yes	yes
Methanol to Methyl-CoA	2.1.1.246	yes	yes	yes
(Di-)Methylamine to Methyl-CoA	2.1.1.248	no	yes	yes
	2.1.1.247	yes	yes	yes
	2.1.1.249	no	yes	yes
	2.1.1.250	no	yes	yes
CoB/CoM regeneration	1.12.98.3	yes	yes	yes
	1.12.98.1	yes	yes	yes
	1.5.98.c	no	yes	no
	1.8.98.1	yes	yes	yes
	1.8.7.a	no	n.d	no
	1.8.98.b	no	n.d	no
Ammonium oxidation	1.7.2.1	yes	yes	yes
	1.7.2.7	no	n.d	no
	1.7.2.8	no	n.d	no
Nitrate reduction	1.7.5.1	no	yes	yes
	1.7.2.1	yes	yes	yes
	1.7.2.5	yes	yes	yes
	1.7.2.4	yes	yes	yes
Sulfate reduction	2.7.7.4	yes	yes	yes
	1.8.99.2	yes	yes	yes
	1.8.99.5	yes	yes	yes
	1.8.5.M1	no	n.d	no
Coenzyme M synthesis	1.1.1.95	yes	yes	yes
	2.6.1.52	yes	yes	yes
	2.5.1.76	yes	yes	yes
	2.6.1.1	yes	yes	yes
	4.4.1.19	yes	yes	yes
	3.1.3.71	yes	yes	yes
	1.1.1.337	no	yes	yes
	4.1.1.79	yes	yes	yes
Coenzyme B synthesis	2.3.3.14	yes	yes	yes
	4.2.1.114	yes	yes	yes
	1.1.1.87	yes	yes	yes
	1.1.1.286	no	yes	yes
	1.1.1.‐	yes	yes	yes
Factor 420 synthesis/Flavin biosynthesis	3.5.4.39	yes	yes	yes
	3.5.1.102	yes	yes	yes
	1.1.1.302	yes	yes	yes
	3.5.4.-	yes	yes	yes
	3.1.3.104	no	yes	yes
	2.5.1.cd	no	n.d	no
	4.3.1.g	no	n.d	no
Factor 420 synthesis	4.2.3.-	no	yes	yes
	1.1.98.5	no	yes	yes
	1.2.1.22	yes	yes	yes
	4.1.2.17	yes	yes	yes
	2.7.7.68	yes	yes	yes
	2.7.8.28	yes	yes	yes
	1.5.98.1	yes	yes	yes
